# Supplementary material for: Applying Physiologically Based Pharmacokinetic Modeling to Interpret Carbamazepine’s Nonlinear Pharmacokinetics and Its Induction Potential on Cytochrome P450 3A4 and Cytochrome P450 2C9 Enzymes
Source: Pharmaceutics. 2024 May 30;16(6):737. doi: 10.3390/pharmaceutics16060737 (PMC11206836; doi:10.3390/pharmaceutics16060737)
Supplement: Supplementary file 1 [file pharmaceutics-16-00737-s001.zip]

Archive with 1 entries (1 files):
- pharmaceutics-3022741-supplementary.pdf
